# Supplementary material for: Macrophage iron dyshomeostasis promotes aging‐related renal fibrosis
Source: Aging Cell. 2024 Jul 17;23(11):e14275. doi: 10.1111/acel.14275 (PMC11561705; doi:10.1111/acel.14275)
Supplement: Supplementary file 1 — Data S1 [file ACEL-23-e14275-s001.zip]

Archive with 2 entries (2 files):
- acel14275-sup-0001-SupinfoS1/Figure Legends.docx
- acel14275-sup-0001-SupinfoS1/Supplementary file.pdf
